# Supplementary material for: Research data sharing in the Australian national science agency: Understanding the relative importance of organisational, disciplinary and domain-specific influences
Source: PLoS One. 2020 Aug 28;15(8):e0238071. doi: 10.1371/journal.pone.0238071 (PMC7454993; doi:10.1371/journal.pone.0238071)
Supplement: S1 File — (XLSX) [file pone.0238071.s001.xlsx]

## Sheet: discipline_aggregation
	discipline	journals_d	repos_d	share_d	disc_sz
1	Mathematics	3.52941	4.7451	3.19792	18
2	Physical Sciences	3.65	4.69167	3.83772	40
3	Chemical Sciences	3.425	3.87778	2.94444	30
4	Earth Sciences	3.77907	4.59091	3.82171	46
5	Environmental Sciences	3.88761	4.60961	3.91905	111
6	Biological Sciences	4.4879	4.98387	3.54237	62
7	Agricultural and Veterinary Sciences	3.49519	3.6859	3.33333	54
8	Information and Computing Sciences	3.66447	4.4386	3.46296	39
9	Engineering	3.41667	3.6383	3.3876	48
10	Technology	3.4375	4	3.56349	22
11	Medical and Health Sciences	3.71591	4.2029	3.20635	23
12	Studies in Human Society	2.75	3.16667	2.96667	11

## Sheet: Data dictionary
ShortName	Description - (question number and description)	User entered/calculated	Value type: nominal (drop down selection) or ordinal (e.g. likert), numeric value	Likert scale	Labels
discipline	Question 87 - Which one of the following best describes your primary research field?	User entered	Nominal	Nominal	1 = Mathematical sciences 2 = Physical sciences 3 = Chemical Sciences 4 = Earth Sciences 5 = Environmental Sciences 6 = Biological Sciences 7 = Agricultural and Veterinary Sciences 8 = Information and Computing Sciences 9 = Engineering 10 = Technology 11 = Medical and Health Sciences 12 = Built Environment and Design 13 = Education 14 = Economics 15 = Commerce, Management, Tourism and Services 16…
journals	journals1 + journals2 + journals3 + journals4	Calculated based on the mean of multiple items	Likert	7	As above
journals1	Question 89 - In my discipline… Data sharing is mandated by journals’ policy	User entered	Likert	7	As above
journals2	Question 89 - In my discipline… Data sharing policy of journals is enforced	User entered	Likert	7	As above
journals3	Question 89 - In my discipline… Journals require researchers to share data	User entered	Likert	7	As above
journals4	Question 89 - In my discipline… Journals can penalize researchers if they do not share data	User entered	Likert	7	As above
repos	repos1 + repos2 + repos3	Calculated based on the mean of multiple items	Likert	7	As above
repos1	Question 90 - In my discipline… Researchers can easily access data repositories	User entered	Likert	7	As above
repos2	Question 90 - In my discipline… Data repositories are available for researchers to share data	User entered	Likert	7	As above
repos3	Question 90 - In my discipline… Researchers have the data repositories necessary to share data	User entered	Likert	7	As above
share	whoshare6 + whoshare7 + whoshare5 + whoshare3 + whoshare2 + whoshare9	Calculated based on the mean of multiple items	Likert	5	1 = Extremely unlikely 2 = Unlikely 3 = Neutral 4 = Likely 5 = Extremely likely
whoshare2	Question 93 - In the next 12 months, how likely is it that you will share data from one of your research projects with: Colleagues in my business unit	User entered	Likert	5	As above
whoshare3	Question 93 - In the next 12 months, how likely is it that you will share data from one of your research projects with: Colleagues in other business units	User entered	Likert	5	As above
whoshare5	Question 93 - In the next 12 months, how likely is it that you will share data from one of your research projects with: Research collaborators/partners outside of CSIRO	User entered	Likert	5	As above
whoshare6	Question 93 - In the next 12 months, how likely is it that you will share data from one of your research projects with: Colleagues in my research discipline	User entered	Likert	5	As above
whoshare7	Question 93 - In the next 12 months, how likely is it that you will share data from one of your research projects with: Other researchers	User entered	Likert	5	As above
whoshare9	Question 93 - In the next 12 months, how likely is it that you will share data from one of your research projects with: General public	User entered	Likert	5	As above

## Sheet: How data files were generated
These data were captured as part of the CSIRO Data Practices and Attitudes Survey. They contain the set of measures used for the multi-level modelling of organisational, disciplinary and domain factors which influence research data sharing practices. For this reason there are three data files, one representing the data aggregated by disciplinary group (discipline_aggregation), another representin…
The informed consent for the survey specified that only aggregated data (for groups with with ten or more respondents represented in the dataset) would be published. In the research paper, we analysed data from groups with seven or more respondents represented in the data file, since this allowed us to include a larger number of organisational units (and thereby maximise statistical power and rep…
The process for generating the data is described in our research paper which we hope will be available online shortly. In the meantime, a copy of the manuscript in preparation can be obtained by contacting the lead author: claire.mason@csiro.au.
