# Supplementary material for: Research data sharing in the Australian national science agency: Understanding the relative importance of organisational, disciplinary and domain-specific influences
Source: PLoS One. 2020 Aug 28;15(8):e0238071. doi: 10.1371/journal.pone.0238071 (PMC7454993; doi:10.1371/journal.pone.0238071)
Supplement: S3 File — (XLSX) [file pone.0238071.s003.xlsx]

## Sheet: orgunit_aggregation
ProgCode	peer_p	intrinsic_p	share_p	prog_sz
1	5.4	5.86667	3.7381	10
2	4.28571	4.88095	2.62121	15
3	5.90909	6.4697	4.2	11
4	5.33333	6.25758	3.09259	11
5	4.51282	6.10256	3.08333	13
6	4.69231	6.07692	3.66667	13
7	5.73913	6.11594	3.93182	23
8	4.55	5.4386	3.4	20
9	5.33333	5.875	3.81944	12
10	5.57143	6.34524	3.97619	14
11	4.97619	4.65476	2.98718	14
12	4.79012	5.30864	3.37821	27
13	4.92593	5.90741	3.59804	18
14	4.39394	5.65152	2.85185	11
15	5.78261	6.04348	4.34783	23
16	5.44444	6.18421	4.07018	19
17	5.72727	6.68182	4.58333	11
18	4.97333	5.57333	3.4058	25
19	5.14583	5.5625	3.4881	16
20	5.38889	5.45455	3.84848	12

## Sheet: Data dictionary
ShortName	Description - (question number and description)	User entered/calculated	Value type: nominal (drop down selection) or ordinal (e.g. likert), numeric value	Likert scale	Labels
ProgCode	A code for the program	Calculated based on user and the data	Nominal	Nominal	NA
peer	peer1 + peer2 + peer3	Calculated based on the mean of multiple items	Likert	7	As above
peer1	Question 72 - In my opinion, my peers (in CSIRO)… Encourage me to share data	User entered	Likert	7	1 = Strongly disagree 2 = Disagree 3 = Somewhat disagree 4 = Undecided 5 = Somewhat agree 6 = Agree 7 = Strongly agree
peer2	Question 72 - In my opinion, my peers (in CSIRO)… Are supportive of the sharing of data	User entered	Likert	7	As above
peer3	Question 72 - In my opinion, my peers (in CSIRO)… Often share data	User entered	Likert	7	As above
intrinsic	Pubgd1 + Pubgd2 + Pubgd3 + Integrity1 + Integrity2 + Integrity3	Calculated based on the mean of multiple items	Likert	7	1 = Strongly disagree 2 = Disagree 3 = Somewhat disagree 4 = Undecided 5 = Somewhat agree 6 = Agree 7 = Strongly agree
Pubgd1	Question 75 - Data as a public good… Data should be open and accessible by default (access to data should only be restricted where privacy, confidentiality or IP issues require it)	User entered	Likert	7	1 = Strongly disagree 2 = Disagree 3 = Somewhat disagree 4 = Undecided 5 = Somewhat agree 6 = Agree 7 = Strongly agree
Pubgd2	Question 75 - Data as a public good… Our data should be harnessed for public good	User entered	Likert	7	As above
Pubgd3	Question 75 - Data as a public good… Data sharing can have global and intergenerational benefits	User entered	Likert	7	As above
Integrity1	Question 81 - Data sharing and scientific integrity.... The integrity of our research is improved when our data are available for others to review	User entered	Likert	7	As above
Integrity2	Question 81 - Data sharing and scientific integrity.... Open data improves scientific integrity	User entered	Likert	7	As above
Integrity3	Question 81 - Data sharing and scientific integrity.... Making our data more accessible will improve the quality of our research	User entered	Likert	7	As above
share	whoshare6 + whoshare7 + whoshare5 + whoshare3 + whoshare2 + whoshare9	Calculated based on the mean of multiple items	Likert	5	1 = Extremely unlikely 2 = Unlikely 3 = Neutral 4 = Likely 5 = Extremely likely
whoshare2	Question 93 - In the next 12 months, how likely is it that you will share data from one of your research projects with: Colleagues in my business unit	User entered	Likert	5	As above
whoshare3	Question 93 - In the next 12 months, how likely is it that you will share data from one of your research projects with: Colleagues in other business units	User entered	Likert	5	As above
whoshare5	Question 93 - In the next 12 months, how likely is it that you will share data from one of your research projects with: Research collaborators/partners outside of CSIRO	User entered	Likert	5	As above
whoshare6	Question 93 - In the next 12 months, how likely is it that you will share data from one of your research projects with: Colleagues in my research discipline	User entered	Likert	5	As above
whoshare7	Question 93 - In the next 12 months, how likely is it that you will share data from one of your research projects with: Other researchers	User entered	Likert	5	As above
whoshare9	Question 93 - In the next 12 months, how likely is it that you will share data from one of your research projects with: General public	User entered	Likert	5	As above

## Sheet: How data files were generated
These data were captured as part of the CSIRO Data Practices and Attitudes Survey. They contain the set of measures used for the multi-level modelling of organisational, disciplinary and domain factors which influence research data sharing practices. For this reason there are three data files, one representing the data aggregated by disciplinary group (discipline_aggregation), another representin…
The informed consent for the survey specified that only aggregated data (for groups with with ten or more respondents represented in the dataset) would be published. In the research paper, we analysed data from groups with seven or more respondents represented in the data file, since this allowed us to include a larger number of organisational units (and thereby maximise statistical power and rep…
The process for generating the data is described in our research paper which we hope will be available online shortly. In the meantime, a copy of the manuscript in preparation can be obtained by contacting the lead author: claire.mason@csiro.au.
